# Supplementary material for: A Comparative Multianalytical Approach to the Characterization of Different Grades of Matcha Tea (Camellia sinensis (L.) Kuntze)
Source: Plants (Basel). 2025 May 27;14(11):1631. doi: 10.3390/plants14111631 (PMC12157965; doi:10.3390/plants14111631)
Supplement: Supplementary file 1 [file plants-14-01631-s001.zip]

Archive with 1 entries (1 files):
- plants-3635553-supplementary.pdf
